# Supplementary material for: Association of Pregnancy Complications with Endometrial or Ovarian or Breast Cancer: A Case Control Study
Source: Medicina (Kaunas). 2024 Dec 24;61(1):1. doi: 10.3390/medicina61010001 (PMC11766899; doi:10.3390/medicina61010001)
Supplement: Supplementary file 1 [file medicina-61-00001-s001.zip]

Archive with 1 entries (1 files):
- medicina-3324816-supplementary.pdf
